# Supplementary material for: Genomic analysis of the Ixworth chicken: insights into a local dual-purpose breed
Source: BMC Genomics. 2026 Mar 11;27:362. doi: 10.1186/s12864-026-12732-9 (PMC13064311; doi:10.1186/s12864-026-12732-9)
Supplement: Supplementary file 1 — Additional file 1: Figure S1. Principal component analysis of chicken populations. The first five principal components are shown, explaining 7.94 %, 5.35 %, 4.74 %, 4.54 %, and 3.99 % of the total genotypic variance. Figure S2. Heatmap of chromosome-wise fixation index (weighted \documentclass[12pt]{minimal} \usepackage{amsmath} \usepackage{wasysym} \usepackage{amsfonts} \usepackage{amssymb} \usepackage{amsbsy} \usepackage{mathrsfs} \usepackage{upgreek} \setlength{\oddsidemargin}{-69pt} \begin{document}$$F_{ST}$$\end{document}) estimations between chicken populations. Figure S3. Cross-validation error for ADMIXTURE runs with increasing number of clusters (k). The lowest cross-validation error is reached at \documentclass[12pt]{minimal} \usepackage{amsmath} \usepackage{wasysym} \usepackage{amsfonts} \usepackage{amssymb} \usepackage{amsbsy} \usepackage{mathrsfs} \usepackage{upgreek} \setlength{\oddsidemargin}{-69pt} \begin{document}$$k = 6$$\end{document}. Figure S4. Heatmap of chromosome-wise nucleotide diversity (\documentclass[12pt]{minimal} \usepackage{amsmath} \usepackage{wasysym} \usepackage{amsfonts} \usepackage{amssymb} \usepackage{amsbsy} \usepackage{mathrsfs} \usepackage{upgreek} \setlength{\oddsidemargin}{-69pt} \begin{document}$$\pi$$\end{document}) estimations within chicken populations. Figure S5. The strongest signatures of selection according to \documentclass[12pt]{minimal} \usepackage{amsmath} \usepackage{wasysym} \usepackage{amsfonts} \usepackage{amssymb} \usepackage{amsbsy} \usepackage{mathrsfs} \usepackage{upgreek} \setlength{\oddsidemargin}{-69pt} \begin{document}$$|XP-EHH|_w$$\end{document} between the Ixworth chicken population and (a) commercial broiler line A, (b) commercial broiler line B, (c) commercial brown layers, (d) commercial white layers, and (e) red junglefowl. Strong selective sweeps are indicated by the red lines according to the top 0.1 %: (a) \documentclass[12pt]{minimal} \usepackage{amsmath} \usepackage{wasysym} \usepackage{ams [file 12864_2026_12732_MOESM1_ESM.zip › Supplementary_Table_S1.xlsx]

## Sheet: Alignment and Variant Calling
Metric	Ixworth	Red junglefowl	Broiler line A	Broiler line B	White layer	Brown layer
Number of individuals	49	25	20	20	24	23
Raw reads (M)	182.8	94.5	97.9	101	76.7	90.6
Filtered reads (%)	5.6	8.3	9	11.2	4.4	4
Duplication rate (%)	10.2	1.1	1	1.1	0.8	0.9
Alignment rate (%)	99.3	99.3	99.4	99.4	99.4	99.4
Coverage depth (X)	25.4	11	11.4	11.6	7.2	8.5
Coverage >= 10 X (%)	95.3	58.6	62.5	63.9	20.4	33.5
Insert size (bp)	444.4	438.5	416	417.7	405.6	401.3
SNPs after QC (M)	11.59	14.77	11.8	10.99	7.15	8.3
Ti/Tv ratio	2.44	2.44	2.44	2.45	2.45	2.45
Missingness (%)	0.68	1.82	1.97	2.12	3.55	5.08
