# Supplementary material for: Genomic analysis of the Ixworth chicken: insights into a local dual-purpose breed
Source: BMC Genomics. 2026 Mar 11;27:362. doi: 10.1186/s12864-026-12732-9 (PMC13064311; doi:10.1186/s12864-026-12732-9)
Supplement: Supplementary file 1 — Additional file 1: Figure S1. Principal component analysis of chicken populations. The first five principal components are shown, explaining 7.94 %, 5.35 %, 4.74 %, 4.54 %, and 3.99 % of the total genotypic variance. Figure S2. Heatmap of chromosome-wise fixation index (weighted \documentclass[12pt]{minimal} \usepackage{amsmath} \usepackage{wasysym} \usepackage{amsfonts} \usepackage{amssymb} \usepackage{amsbsy} \usepackage{mathrsfs} \usepackage{upgreek} \setlength{\oddsidemargin}{-69pt} \begin{document}$$F_{ST}$$\end{document}) estimations between chicken populations. Figure S3. Cross-validation error for ADMIXTURE runs with increasing number of clusters (k). The lowest cross-validation error is reached at \documentclass[12pt]{minimal} \usepackage{amsmath} \usepackage{wasysym} \usepackage{amsfonts} \usepackage{amssymb} \usepackage{amsbsy} \usepackage{mathrsfs} \usepackage{upgreek} \setlength{\oddsidemargin}{-69pt} \begin{document}$$k = 6$$\end{document}. Figure S4. Heatmap of chromosome-wise nucleotide diversity (\documentclass[12pt]{minimal} \usepackage{amsmath} \usepackage{wasysym} \usepackage{amsfonts} \usepackage{amssymb} \usepackage{amsbsy} \usepackage{mathrsfs} \usepackage{upgreek} \setlength{\oddsidemargin}{-69pt} \begin{document}$$\pi$$\end{document}) estimations within chicken populations. Figure S5. The strongest signatures of selection according to \documentclass[12pt]{minimal} \usepackage{amsmath} \usepackage{wasysym} \usepackage{amsfonts} \usepackage{amssymb} \usepackage{amsbsy} \usepackage{mathrsfs} \usepackage{upgreek} \setlength{\oddsidemargin}{-69pt} \begin{document}$$|XP-EHH|_w$$\end{document} between the Ixworth chicken population and (a) commercial broiler line A, (b) commercial broiler line B, (c) commercial brown layers, (d) commercial white layers, and (e) red junglefowl. Strong selective sweeps are indicated by the red lines according to the top 0.1 %: (a) \documentclass[12pt]{minimal} \usepackage{amsmath} \usepackage{wasysym} \usepackage{ams [file 12864_2026_12732_MOESM1_ESM.zip › Supplementary_Table_S2.xlsx]

## Sheet: Broiler line A vs. Ixworth
Location (Mb)	nSNP	|XP-EHH|w	Gene IDs	Genes
chr1:4.68-4.72	401	3.7	ENSGALG00000029446	TMEM110*
chr1:54.32-54.36	481	3.33	ENSGALG00000012691 ENSGALG00000012694 ENSGALG00000012697	ALDH1L2* NOPCHAP1* SLC41A2
chr2:24.66-24.72	871	3.48	ENSGALG00000068072 ENSGALG00000009752 ENSGALG00000062488 ENSGALG00000010259 ENSGALG00000009748	lncRNA C1GALT1 lncRNA COL28A1* ASNS
chr2:24.84-24.88	437	3.34	ENSGALG00000023189 ENSGALG00000058035 ENSGALG00000065606	UMAD1 lncRNA lncRNA
chr2:24.92-25.08	2723	3.49	ENSGALG00000010708 ENSGALG00000035239 ENSGALG00000010711	ICA1 GLCCI1 NXPH1
chr2:25.80-25.86	314	3.47	ENSGALG00000058373	lncRNA
chr2:25.96-26.00	147	3.38	ENSGALG00000057843	lncRNA
chr3:3.94-4.00	1262	3.46	ENSGALG00000058219 ENSGALG00000067587 ENSGALG00000030566 ENSGALG00000008445	lncRNA lncRNA lncRNA SLC24A3
chr3:29.50-29.56	195	3.39	ENSGALG00000010116	DNAH8
chr4:6.14-6.30	2239	3.43	ENSGALG00000060726 ENSGALG00000054056	lncRNAs
chr4:8.42-8.46	517	3.34	ENSGALG00000006886	DACH2
chr4:8.82-8.86	380	3.45	ENSGALG00000067942	CNKSR2*
chr4:9.06-9.12	586	3.53	ENSGALG00000057681 ENSGALG00000058600 ENSGALG00000063039 ENSGALG00000059905 ENSGALG00000063613	lncRNA POU3F4 lncRNA lncRNA lncRNA
chr4:90.10-90.18	991	3.54	ENSGALG0000006318 ENSGALG00000016102 ENSGALG00000048407 ENSGALG00000052189 ENSGALG00000016098 ENSGALG00000047451 ENSGALG00000060844	lncRNA CYP26B1 lncRNA lncRNA EXOC6B* lncRNA lncRNA
chr4:90.24-90.28	335	3.36	ENSGALG00000048407	lncRNA
chr6:0.68-0.74	35	3.65	ENSGALG00000052530 ENSGALG00000063221 ENSGALG00000064196 ENSGALG00000043130 ENSGALG00000058352	uncharacterized FAHD2A* miRNA uncharacterized FAHD2A*
chr6:1.06-1.10	56	3.5	ENSGALG00000062745 ENSGALG00000061460	uncharacterized miRNA
chr7:9.22-9.28	168	3.79	ENSGALG00000065430	lncRNA
chr7:9.60-9.64	100	3.32	ENSGALG00000007777	SLC39A10
chr13:0.68-0.74	315	3.74	ENSGALG00000056802 ENSGALG00000055244	PCDHB4*/PCDHB15*/ PCDHB16*
chr13:0.82-0.88	172	4.21	ENSGALG00000064139 ENSGALG00000065843 ENSGALG00000038668 ENSGALG00000055672 ENSGALG00000056113 ENSGALG00000062423 ENSGALG00000068581	PCDHB4*/PCDHB15* PCDHB4*/PCDHB15* PCDHB4*/PCDHB15* PCDHB4*/PCDHB15* PCDHB4*/PCDHB15* lncRNA PCDHB4*/PCDHB15*
chr13:1.20-1.24	32	3.66	ENSGALG00000056531 ENSGALG00000063782 ENSGALG00000068406 ENSGALG00000052739 ENSGALG00000059614	PCDHB15* PCDHB15* lncRNA lncRNA PCDHB15*
chr24:6.40-6.44	102	3.39	ENSGALG00000052808	GP6/TARM1*
chr24:6.46-6.50	65	3.39	ENSGALG00000048829 ENSGALG00000062286 ENSGALG00000063232 ENSGALG00000068146	CLPTM1* uncharacterized lncRNA lncRNA
chr26:0.00-0.04	22	3.85	ENSGALG00000066146 ENSGALG00000046261 ENSGALG00000032190	lncRNA LRMPL MICAL

## Sheet: Broiler line B vs. Ixworth
Location (Mb)	nSNP	|XP-EHH|w	Gene IDs	Genes
chr1:53.52-53.58	403	3.48	ENSGALG00000039595 ENSGALG00000053066 ENSGALG00000052562	BTBD11* lncRNA lncRNA
chr1:54.10-54.22	1169	3.53	ENSGALG00000026311 ENSGALG00000057590 ENSGALG00000027122	C12orf75 lncRNA APPL2
chr3:27.88-27.92	352	3.47	ENSGALG00000010047 ENSGALG00000010048	SLC4A1AP* SUPT7L
chr3:28.12-28.64	5745	3.82	ENSGALG00000050429 ENSGALG00000051959 ENSGALG00000010050 ENSGALG00000063949 ENSGALG00000049425 ENSGALG00000058262 ENSGALG00000067117 ENSGALG00000056868 ENSGALG00000054135	lncRNA lncRNA LRFN2 lncRNA lncRNA lncRNA lncRNA lncRNA lncRNA
chr3:28.66-28.80	1572	3.55	ENSGALG00000066265	lncRNA
chr4:90.10-90.20	1054	3.83	ENSGALG00000016098 ENSGALG00000047451 ENSGALG00000060844 ENSGALG00000063181 ENSGALG00000016102 ENSGALG00000048407 ENSGALG00000052189	EXOC6B* lncRNA lncRNA lncRNA CYP26B1 lncRNA lncRNA
chr10:19.34-19.38	329	3.53	ENSGALG00000007909 ENSGALG00000028141	IQCH* C15orf61
chr15:0.22-0.26	14	3.53	ENSGALG00000055111 ENSGALG00000062673	lncRNA uncharacterized
chr18:0.48-0.52	166	3.59	ENSGALG00000058792	MYH1B
chr18:0.66-0.70	71	3.46	ENSGALG00000064876 ENSGALG00000058001 ENSGALG00000030475 ENSGALG00000041763 ENSGALG00000033996	lncRNA uncharacterized SCO1* ADPRM TMEM220*
chr26:0.00-0.04	22	3.91	ENSGALG00000066146 ENSGALG00000046261 ENSGALG00000032190	lncRNA LRMPL MICAL1

## Sheet: Brown layer vs. Ixworth
Location (Mb)	nSNP	|XP-EHH|w	Gene IDs	Genes
chr1:171.16-171.22	22	3.12	ENSGALG00000063702 ENSGALG00000066054 ENSGALG00000060972 ENSGALG00000056603 ENSGALG00000061596	lncRNAs
chr1:171.84-171.90	51	3.47	ENSGALG00000017033 ENSGALG00000058910 ENSGALG00000061236 ENSGALG00000065274 ENSGALG00000017034 ENSGALG00000017032	MRPS3* C15orf62* lncRNA lncRNA FOXO1 SLC25A15
chr4:90.10-90.18	762	3.28	ENSGALG00000063181 ENSGALG00000016102 ENSGALG00000048407 ENSGALG00000052189 ENSGALG00000016098 ENSGALG00000047451 ENSGALG00000060844	lncRNA CYP26B1 lncRNA lncRNA EXOC6B* lncRNA lncRNA
chr5:3.06-3.12	38	3.98	ENSGALG00000039254 ENSGALG00000057472 ENSGALG00000065011 ENSGALG00000067257	SLC17A6 lncRNA lncRNA lncRNA
chr5:4.16-4.22	145	3.1	ENSGALG00000012153	METTL15P1
chr5:4.88-5.18	2063	3.26	ENSGALG00000067669 ENSGALG00000056993 ENSGALG00000012136 ENSGALG00000061836 ENSGALG00000058869 ENSGALG00000058695 ENSGALG00000066665 ENSGALG00000064866 ENSGALG00000065164	lncRNA lncRNA MPPED2 lncRNA lncRNA lncRNA lncRNA lncRNA lncRNA
chr5:5.22-5.26	183	3.13	ENSGALG00000012130 ENSGALG00000012128	DNAJC24 IMMP1L
chr5:5.92-6.04	503	3.8	ENSGALG00000022206 ENSGALG00000048040	DYNC1LI2* DYNC1LI2*
chr5:6.52-6.56	62	3.42	ENSGALG00000063312 ENSGALG00000065335 ENSGALG00000063979 ENSGALG00000066050 ENSGALG00000058651 ENSGALG00000064884	lncRNAs
chr5:6.60-6.64	61	3.35	ENSGALG00000065335 ENSGALG00000058659	lncRNA RIMBP3*
chr5:7.34-7.48	1250	3.26	ENSGALG00000005265 ENSGALG00000063907	SYT9 uncharacterized
chr5:7.74-7.78	11	3.35	ENSGALG00000005353	FAR1
chr6:1.06-1.10	25	3.47	ENSGALG00000062745 ENSGALG00000061460	uncharacterized miRNA
chr6:21.96-22.02	357	3.12	ENSGALG00000020775 ENSGALG00000006966 ENSGALG00000059547 ENSGALG00000060238 ENSGALG00000057512	DUSP11RC1I* ZNF518A CCNJ lncRNA lncRNA
chr13:0.68-0.74	82	3.21	ENSGALG00000056802 ENSGALG00000055244	PCDHB4*/PCDHB15*
chr33:7.40-7.44	147	3.38	ENSGALG00000041030 ENSGALG00000033791 ENSGALG00000038939 ENSGALG00000032606 ENSGALG00000039134	PCBP2 MAP3K12 TARBP2 NPFF ATF7

## Sheet: White layer vs. Ixworth
Location (Mb)	nSNP	|XP-EHH|w	Gene IDs	Genes
chr1:147.82-147.88	368	3.04	ENSGALG00000067158 ENSGALG00000062154 ENSGALG00000016897 ENSGALG00000016898	lncRNA SOX21 GPR180* TGDS*
chr1:151.88-151.94	40	3.5	ENSGALG00000061317 ENSGALG00000065155 ENSGALG00000056771	lncRNAs
chr1:153.30-153.34	11	3.03	ENSGALG00000063027	lncRNA
chr1:162.24-162.28	10	3.28	ENSGALG00000061562 ENSGALG00000065088	lncRNAs
chr1:162.72-162.90	1116	3.16	ENSGALG00000057294	lncRNA
chr2:28.44-28.48	134	3.13	ENSGALG00000010803 ENSGALG00000010804 ENSGALG00000010809	LRRC72* ANKMY2 BZW2
chr3:4.08-4.14	773	3.15	ENSGALG00000008445 ENSGALG00000068234 ENSGALG00000058769 ENSGALG00000008457	SLC24A3 lncRNA lncRNA RIN2*
chr3:9.78-9.82	242	2.95	ENSGALG00000067928 ENSGALG00000040348	lncRNA EHBP1*
chr5:6.00-6.04	26	2.92	ENSGALG00000022206	DYNC1LI2*
chr5:6.52-6.56	47	2.93	ENSGALG00000063312 ENSGALG00000065335 ENSGALG00000063979 ENSGALG00000066050 ENSGALG00000058651 ENSGALG00000064884	lncRNAs
chr5:34.40-34.44	418	3.09	ENSGALG00000009916 ENSGALG00000065014	SCFD1 lncRNA
chr5:34.94-34.98	263	2.92	ENSGALG00000067938 ENSGALG00000064854	lncRNA
chr5:37.92-37.98	639	2.97	ENSGALG00000010197 ENSGALG00000010211 ENSGALG00000020419 ENSGALG00000010202	COQ6* ALDH6A1* LIN52 ENTPD5
chr5:38.08-38.12	211	3	ENSGALG00000010232 ENSGALG00000010233	VRTN SYNDIG1L*
chr6:36.34-36.40	57	3.51	ENSGALG00000065055	lncRNA
chr7:36.18-36.22	171	2.96	ENSGALG00000012544 ENSGALG00000020575 ENSGALG00000012545	GALNT5* ERMN* CYTIP*
chr9:22.58-22.70	792	3.12	ENSGALG00000009634 ENSGALG00000009651 ENSGALG00000009654 ENSGALG00000009669 ENSGALG00000009594	GFM1 LXN MLF1* RSRC1 RARRES1
chr12:19.02-19.06	363	2.92	ENSGALG00000008314 ENSGALG00000008320 ENSGALG00000049990	ARL8B EDEM1 lncRNA
chr14:15.98-16.02	13	3.11	ENSGALG00000055365 ENSGALG00000036751 ENSGALG00000061614	lncRNA ERF* lncRNA
chr17:9.80-9.92	426	2.95	ENSGALG00000058089 ENSGALG00000065452 ENSGALG00000067707 ENSGALG00000035677 ENSGALG00000001037 ENSGALG00000001073 ENSGALG00000001048 ENSGALG00000026405 ENSGALG00000001014 ENSGALG00000001013 ENSGALG00000042210 ENSGALG00000001000 ENSGALG00000000993 ENSGALG00000057017 ENSGALG00000001025	lncRNA lncRNA lncRNA RPL35 SCAI NR6A1 OLFML2A MIR6712 ARPC5L* PPP6C RABEPK HSPA5 GAPVD1 lncRNA GOLGA1*
chr19:3.38-3.42	38	2.99	ENSGALG00000001546 ENSGALG00000068554	ZZEF1 lncRNA
chr33:5.40-5.44	42	3.2	ENSGALG00000050400 ENSGALG00000030002 ENSGALG00000063598 ENSGALG00000045352 ENSGALG00000039571 ENSGALG00000067765 ENSGALG00000063449	KRT8 KRT18* uncharacterized EIF4B* PRPH* lncRNA uncharacterized
chr33:5.46-5.52	270	3.54	ENSGALG00000035879 ENSGALG00000047704 ENSGALG00000034988 ENSGALG00000055094 ENSGALG00000046727 ENSGALG00000065138 ENSGALG00000030342 ENSGALG00000033957 ENSGALG00000035203	ITGA7* BLOC1S1 RDH5 CD63 INPP1* lncRNA SARNP SPATS2* MCRS1

## Sheet: Red junglefowl vs. Ixworth
Location (Mb)	nSNP	|XP-EHH|w	Gene IDs	Genes
chr2:131.12-131.16	175	4.03	ENSGALG00000064363 ENSGALG00000062920 ENSGALG00000047027 ENSGALG00000048064	lncRNA lncRNA ADCK5* PYGM*
chr4:90.10-90.24	1880	3.99	ENSGALG00000016098 ENSGALG00000047451 ENSGALG00000060844 ENSGALG00000063181 ENSGALG00000016102 ENSGALG00000048407 ENSGALG00000052189	EXOC6B* lncRNA lncRNA lncRNA CYP26B1 lncRNA lncRNA
chr4:90.26-90.36	1162	3.84	ENSGALG00000050987 ENSGALG00000067724 ENSGALG00000048407 ENSGALG00000064844	lncRNAs
chr4:90.46-90.50	489	3.75	ENSGALG00000058128 ENSGALG00000060622 ENSGALG00000056115	lncRNAs
chr8:10.22-10.28	503	4.21	ENSGALG00000058148	lncRNA
chr10:0.60-0.66	130	3.85	ENSGALG00000059221 ENSGALG00000067953 ENSGALG00000067318	ANXA4* lncRNA lncRNA
chr10:0.86-0.92	41	3.84	ENSGALG00000068005 ENSGALG00000061214 ENSGALG00000038550 ENSGALG00000066511	lncRNA lncRNA ANXA4* lncRNA
chr10:20.88-20.96	99	4.14
chr11:20.02-20.06	278	4.31	ENSGALG00000062575 ENSGALG00000062915 ENSGALG00000055813 ENSGALG00000065855 ENSGALG00000061841 ENSGALG00000064271	lncRNAs
chr11:20.08-20.12	492	3.8	ENSGALG00000062575 ENSGALG00000062915 ENSGALG00000061841 ENSGALG00000061254 ENSGALG00000063133 ENSGALG00000057467	lncRNAs
chr13:0.74-0.78	204	3.86	ENSGALG00000058451	PCDHB4*/PCDHB15*
chr13:0.82-0.88	256	3.86	ENSGALG00000064139 ENSGALG00000065843 ENSGALG00000038668 ENSGALG00000055672 ENSGALG00000056113 ENSGALG00000062423 ENSGALG00000068581	PCDHB4*/PCDHB15* PCDHB4*/PCDHB15* PCDHB4*/PCDHB15* PCDHB4*/PCDHB15* PCDHB4*/PCDHB15* lncRNA PCDHB4*/PCDHB15*
chr13:0.90-0.94	18	3.75	ENSGALG00000065880 ENSGALG00000063647 ENSGALG00000057400 ENSGALG00000067288 ENSGALG00000065798	PCDHB4*/PCDHB15* PCDHB4*/PCDHB15* PCDHB4*/PCDHB15* uncharacterized PCDHB4*/PCDHB15*
chr13:1.08-1.14	61	3.92	ENSGALG00000056531 ENSGALG00000059482 ENSGALG00000061556 ENSGALG00000065204	PCDHB15* uncharacterized uncharacterized pseudogene
chr13:2.42-2.48	236	3.88	ENSGALG00000062538 ENSGALG00000061453 ENSGALG00000063751 ENSGALG00000068530 ENSGALG00000066805	PCDHGA5*/PCDHGA10*
chr15:0.00-0.04	115	3.71	ENSGALG00000050145 ENSGALG00000049290 ENSGALG00000063714	FIS1* DGAT2* lncRNA
chr15:0.10-0.14	197	3.95	ENSGALG00000064328 ENSGALG00000049686 ENSGALG00000047749 ENSGALG00000051904	TAF6* MOGAT2* FGF11* NLGN2*
chr18:11.02-11.06	29	3.94	ENSGALG00000063478	lncRNA
chr23:0.02-0.12	492	4.09	ENSGALG00000058615 ENSGALG00000048511 ENSGALG00000066579 ENSGALG00000047925 ENSGALG00000063042 ENSGALG00000060163 ENSGALG00000057257 ENSGALG00000049015	ANXA4* miRNA lncRNA lncRNA lncRNA BLOC1S1* lncRNA lncRNA
chr23:5.96-6.02	24	4.06	ENSGALG00000051101 ENSGALG00000050871	HLA-DRA* lncRNA
chr24:6.34-6.50	1016	4.79	ENSGALG00000052808 ENSGALG00000048829 ENSGALG00000062286 ENSGALG00000063232 ENSGALG00000068146 ENSGALG00000065319	CHIR2D-754* CLPTM1* uncharacterized lncRNA lncRNA MVP*

## Sheet: Ixworth
Location (Mb)	nSNP	|iHS|w	Gene IDs	Genes
chr1:10.70-10.74	163	2.69	ENSGALG00000008486 ENSGALG00000058332	CACNA2D1 lncRNA
chr1:11.12-11.16	305	2.87	ENSGALG00000059075	lncRNA
chr1:24.20-24.26	776	2.51	ENSGALG00000059880	lncRNA
chr1:24.76-24.82	1145	2.72	ENSGALG00000032986 ENSGALG00000034574	CFTR ASZ1
chr1:45.80-45.84	615	2.61	ENSGALG00000043701 ENSGALG00000011456	ELK3 CDK17
chr1:46.06-46.10	506	2.76	ENSGALG00000031699 ENSGALG00000062475	NEDD1 lncRNA
chr1:67.94-67.98	861	2.49	ENSGALG00000047534 ENSGALG00000014083	DAG1* INTS13
chr1:95.74-95.78	23	2.58
chr1:95.86-95.96	99	2.52
chr1:120.96-121.04	1016	2.66	ENSGALG00000061177 ENSGALG00000055062 ENSGALG00000059364	lncRNAs
chr2:87.66-87.74	426	2.99	ENSGALG00000068502 ENSGALG00000057578	lncRNAs
chr3:0.60-0.66	1349	2.57	ENSGALG00000056753 ENSGALG00000060869 ENSGALG00000056724	lncRNAs
chr3:60.20-60.36	3732	2.72	ENSGALG00000013651 ENSGALG00000055738 ENSGALG00000065514 ENSGALG00000066142 ENSGALG00000051906 ENSGALG00000039756	RNF217* lncRNA lncRNA lncRNA lncRNA NKAIN2
chr3:60.40-60.46	775	2.56	ENSGALG00000039756	NKAIN2
chr4:12.06-12.12	1455	3.03	ENSGALG00000064581 ENSGALG00000063572 ENSGALG00000007657	lncRNA CDX1* CDX4
chr4:85.64-85.72	5922	2.71	ENSGALG00000038559 ENSGALG00000043848 ENSGALG00000060045 ENSGALG00000065233 ENSGALG00000058215 ENSGALG00000056932 ENSGALG00000015815	CD8A CD8A* CD8A* CD8A* CD8A* CD8A* RMND5A
chr4:90.16-90.22	436	2.63	ENSGALG00000048407 ENSGALG00000016102 ENSGALG00000052189	lncRNA CYP26B1 lncRNA
chr5:36.80-36.84	317	2.51	ENSGALG00000037632	NKX2-1
chr6:11.82-11.86	321	2.75	ENSGALG00000068129 ENSGALG00000064675 ENSGALG00000058395 ENSGALG00000047415 ENSGALG00000049261	lncRNAs
chr6:12.70-12.76	286	2.96	ENSGALG00000004794 ENSGALG00000065671 ENSGALG00000040689	H2AFY2 lncRNA lncRNA
chr6:12.88-12.94	638	3.48	ENSGALG00000050687 ENSGALG00000047037 ENSGALG00000058680 ENSGALG00000059076 ENSGALG00000068373 ENSGALG00000057748 ENSGALG00000067705 ENSGALG00000049091	KIF20B* KIF20B* lncRNA lncRNA lncRNA lncRNA lncRNA lncRNA
chr9:24.12-24.16	118	3.17
chr10:18.02-18.06	509	2.49	ENSGALG00000026468 ENSGALG00000058026 ENSGALG00000007170	CHSY1 SELENOS SNRPA1
chr12:0.42-0.46	402	2.5	ENSGALG00000066708	ZN707*
chr28:0.14-0.18	69	3.66
